# Supplementary material for: Molecular Epidemiology and Diversity of SARS-CoV-2 in Ethiopia, 2020–2022
Source: Genes (Basel). 2023 Mar 13;14(3):705. doi: 10.3390/genes14030705 (PMC10047986; doi:10.3390/genes14030705)
Supplement: Supplementary file 1 [file genes-14-00705-s001.zip]

Archive with 1 entries (1 files):
- genes-2222985-supplementary.pdf
